# Supplementary material for: A novel locus from the wild allotetraploid rice species Oryza latifolia Desv. confers bacterial blight (Xanthomonas oryzae pv. oryzae) resistance in rice (O. sativa)
Source: PLoS One. 2020 Feb 21;15(2):e0229155. doi: 10.1371/journal.pone.0229155 (PMC7034821; doi:10.1371/journal.pone.0229155)
Supplement: S1 Table — (XLSX) [file pone.0229155.s003.xlsx]

## Sheet: Sheet1
Table S1. SSR and CCDD genome-specific markers used to confirm the hybridity of the F1s.
No.	Chromosome	Map position (Mb)	Primer Name	Sequence	Expected amplicon size (bp)
1	1	21.03	RM572_forward	CGGTTAATGTCATCTGATTGG	159
			RM572_reverse	TTCGAGATCCAAGACTGACC
2	4	31.18	RM1155_forward	AGGGAGTGTGGCAACTATGC	148
			RM1155_reverse	GGGAGGAGTGAGAAGGGATC
3	6	21.02	Lat 6001_forward	CTACTGGTCACGATGAGCAT	360
			Lat6001_reverse	TGCATGTGGCACAAACAAAG
4	12	12.24	Lat12043_forward	ACCATCAATCTCAAAGCAAC	211
			Lat12043_reverse	AATGAAGGCTTTCTGATGTG
