# Supplementary material for: A novel locus from the wild allotetraploid rice species Oryza latifolia Desv. confers bacterial blight (Xanthomonas oryzae pv. oryzae) resistance in rice (O. sativa)
Source: PLoS One. 2020 Feb 21;15(2):e0229155. doi: 10.1371/journal.pone.0229155 (PMC7034821; doi:10.1371/journal.pone.0229155)
Supplement: S2 Table — (XLS) [file pone.0229155.s004.xls]

## Sheet: Sheet1
Supplementary Table 2. Annotation of genes within the 1817 kb candidate gene region in chromosome 12
ID	Description	GO
Os12t0278800-01	Similar to Zinc finger CCCH type domain containing protein ZFN-like 1. Splice isoform 3.	Molecular Function: nucleic acid binding (GO:0003676), Molecular Function: zinc ion binding (GO:0008270)
Os12t0278800-02	Similar to zinc finger CCCH type domain-containing protein ZFN-like 6.	Molecular Function: nucleic acid binding (GO:0003676), Molecular Function: zinc ion binding (GO:0008270)
Os12t0278800-03	Similar to Zinc finger CCCH type domain containing protein ZFN-like 1. Splice isoform 3.	Molecular Function: nucleic acid binding (GO:0003676), Molecular Function: zinc ion binding (GO:0008270)
Os12t0278900-01	Peptidase C1A, papain family protein.	Molecular Function: cysteine-type peptidase activity (GO:0008234)
Os12t0279000-01	Helicase, C-terminal domain containing protein.	Molecular Function: nucleic acid binding (GO:0003676), Molecular Function: helicase activity (GO:0004386), Molecular Function: ATP binding (GO:0005524), Molecular Function: hydrolase activity, acting on acid anhydrides, in phosphorus-containing anhydrides (GO:0016818)
Os12t0279100-01	Transcription factor jumonji domain containing protein.	Cellular Component: intracellular (GO:0005622), Molecular Function: nucleic acid binding (GO:0003676), Molecular Function: protein binding (GO:0005515), Molecular Function: zinc ion binding (GO:0008270)
Os12t0279600-01	Exodeoxyribonuclease III xth family protein.	Biological Process: DNA repair (GO:0006281), Molecular Function: nuclease activity (GO:0004518)
Os12t0279702-01	Conserved hypothetical protein.
Os12t0280050-00	Similar to Thioredoxin family protein.	Biological Process: glycerol ether metabolic process (GO:0006662), Biological Process: cell redox homeostasis (GO:0045454), Molecular Function: electron carrier activity (GO:0009055), Molecular Function: protein disulfide oxidoreductase activity (GO:0015035)
Os12t0280801-01	Similar to ESTs AU075609(C63344).
Os12t0281300-02	Pi-ta protein belonging to the nucleotide-binding site leucine-rich repeat (NBS-LRR) class, Rice blast resistance (Nipponbare: susceptible)	Biological Process: cell redox homeostasis (GO:0045454), Molecular Function: ADP binding (GO:0043531)
Os12t0281300-03	Pi-ta protein belonging to the nucleotide-binding site leucine-rich repeat (NBS-LRR) class, Rice blast resistance (Nipponbare: susceptible)	Biological Process: cell redox homeostasis (GO:0045454), Molecular Function: ADP binding (GO:0043531)
Os12t0281300-01	Pi-ta protein belonging to the nucleotide-binding site leucine-rich repeat (NBS-LRR) class, Rice blast resistance (Nipponbare: susceptible)	Molecular Function: ADP binding (GO:0043531)
Os12t0281375-00	Non-protein coding transcript.
Os12t0281450-00	Hypothetical gene.
Os12t0281600-01	NB-ARC domain containing protein.	Biological Process: defense response (GO:0006952), Molecular Function: ADP binding (GO:0043531)
Os12t0281600-02	Hypothetical conserved gene.	Biological Process: defense response (GO:0006952), Molecular Function: ADP binding (GO:0043531)
Os12t0281966-00	Non-protein coding transcript.
Os12t0282000-01	Conserved hypothetical protein.
Os12t0282400-01	Conserved hypothetical protein.
Os12t0282766-00	Conserved hypothetical protein.
Os12t0283100-01	Nucleotidyltransferase domain containing protein.	Molecular Function: nucleotidyltransferase activity (GO:0016779)
Os12t0283300-01	Conserved hypothetical protein.
Os12t0283400-01	Pectinesterase inhibitor domain containing protein.	Molecular Function: enzyme inhibitor activity (GO:0004857), Molecular Function: pectinesterase activity (GO:0030599)
Os12t0283800-01	Protein of unknown function DUF3411 domain containing protein.
Os12t0283800-02	Similar to predicted protein.
Os12t0283900-01	Heat shock protein DnaJ, conserved site domain containing protein.	Molecular Function: binding (GO:0005488)
Os12t0283900-02	Heat shock protein DnaJ, conserved site domain containing protein.	Molecular Function: binding (GO:0005488)
Os12t0284000-01	Regulator of chromosome condensation, RCC1 domain containing protein.
Os12t0284000-02	Similar to predicted protein.
Os12t0284000-03	Regulator of chromosome condensation, RCC1 domain containing protein.
Os12t0284000-04	Hypothetical conserved gene.
Os12t0284250-00	Hypothetical gene.
Os12t0284525-00	Conserved hypothetical protein.
Os12t0284700-00	Armadillo-like helical domain containing protein.	Molecular Function: binding (GO:0005488)
Os12t0284800-00	Hypothetical gene.
Os12t0284850-01	Hypothetical gene.
Os12t0285100-01	Hypothetical conserved gene.
Os12t0285100-02	Conserved hypothetical protein.
Os12t0285100-03	Conserved hypothetical protein.
Os12t0285100-04	Hypothetical conserved gene.
Os12t0285500-01	Hypothetical conserved gene.
Os12t0285600-01	Pleckstrin homology-type domain containing protein.	Molecular Function: protein binding (GO:0005515)
Os12t0285650-00	Hypothetical protein.
Os12t0285700-00	Hypothetical conserved gene.
Os12t0286200-01	Conserved hypothetical protein.
Os12t0286300-00	Cytochrome P450 domain containing protein.	Biological Process: oxidation-reduction process (GO:0055114), Molecular Function: iron ion binding (GO:0005506), Molecular Function: electron carrier activity (GO:0009055), Molecular Function: oxidoreductase activity, acting on paired donors, with incorporation or reduction of molecular oxygen (GO:0016705), Molecular Function: heme binding (GO:0020037)
Os12t0286600-01	Alpha/beta hydrolase fold-1 domain containing protein.
Os12t0287200-01	Core subunit of exon junction complex (EJC), Multiple organ development and reproduction	Cellular Component: nucleus (GO:0005634)
Os12t0287300-02	Similar to predicted protein.	Biological Process: metabolic process (GO:0008152), Molecular Function: catalytic activity (GO:0003824), Molecular Function: pyridoxal phosphate binding (GO:0030170)
Os12t0287300-01	Similar to SufS.	Biological Process: metabolic process (GO:0008152), Molecular Function: catalytic activity (GO:0003824), Molecular Function: pyridoxal phosphate binding (GO:0030170)
Os12t0287800-01	Hypothetical conserved gene.
Os12t0288000-03	Similar to Integral membrane protein DUF6 containing protein, expressed.	Cellular Component: membrane (GO:0016020)
Os12t0288000-02	Similar to Integral membrane protein DUF6 containing protein, expressed.	Cellular Component: membrane (GO:0016020)
Os12t0288000-01	Similar to cDNA clone:J023146F15, full insert sequence.
Os12t0288266-01	Conserved hypothetical protein.
Os12t0288400-01	Similar to Ubiquitin ligase protein mib (EC 6.3.2.-) (Mind bomb protein).	Molecular Function: protein binding (GO:0005515), Molecular Function: zinc ion binding (GO:0008270)
Os12t0288600-01	Conserved hypothetical protein.
Os12t0288801-00	Conserved hypothetical protein.
Os12t0288900-00	Similar to H0525D09.10 protein.	Molecular Function: metalloendopeptidase activity (GO:0004222)
Os12t0289600-01	Conserved hypothetical protein.
Os12t0289666-00	Non-protein coding transcript.
Os12t0289800-00	Hypothetical conserved gene.	Molecular Function: binding (GO:0005488)
Os12t0289833-01	Hypothetical gene.
Os12t0290100-01	Similar to Protein kinase.	Biological Process: protein phosphorylation (GO:0006468), Molecular Function: protein kinase activity (GO:0004672), Molecular Function: protein serine/threonine kinase activity (GO:0004674), Molecular Function: protein tyrosine kinase activity (GO:0004713), Molecular Function: ATP binding (GO:0005524), Molecular Function: transferase activity, transferring phosphorus-containing groups (GO:0016772)
Os12t0290100-02	Similar to Protein kinase.	Biological Process: protein phosphorylation (GO:0006468), Molecular Function: protein kinase activity (GO:0004672), Molecular Function: protein serine/threonine kinase activity (GO:0004674), Molecular Function: ATP binding (GO:0005524), Molecular Function: transferase activity, transferring phosphorus-containing groups (GO:0016772)
Os12t0290150-00	Similar to QS (QUINOLINATE SYNTHASE); 4 iron, 4 sulfur cluster binding / enzyme activator/ protein homodimerization/ quinolinate synthetase A.	Biological Process: NAD biosynthetic process (GO:0009435), Molecular Function: quinolinate synthetase A activity (GO:0008987)
Os12t0290200-01	Hypothetical protein.
Os12t0290600-01	Similar to Dual specificity protein phosphatase 8 (EC 3.1.3.48) (EC 3.1.3.16) (Neuronal tyrosine threonine phosphatase 1).
Os12t0290800-01	Non-protein coding transcript.
Os12t0291000-00	Similar to DNA-directed DNA polymerase family protein.	Biological Process: DNA replication (GO:0006260), Molecular Function: nucleic acid binding (GO:0003676), Molecular Function: DNA binding (GO:0003677), Molecular Function: DNA-directed DNA polymerase activity (GO:0003887), Molecular Function: helicase activity (GO:0004386), Molecular Function: ATP binding (GO:0005524), Molecular Function: ATP-dependent helicase activity (GO:0008026)
Os12t0291033-01	Hypothetical conserved gene.
Os12t0291066-00	Hypothetical gene.
Os12t0291100-01	Similar to Petunia ribulose 1,5-bisphosphate carboxylase small subunit mRNA (clone pSSU 51), partial cds. (Fragment).
Os12t0291100-02	Similar to Ribulose bisphosphate carboxylase small chain.
Os12t0291100-03	Non-protein coding transcript.
Os12t0291200-00	Similar to Ribulose bisphosphate carboxylase small chain.
Os12t0291301-00	Hypothetical gene.
Os12t0291400-01	Similar to Petunia ribulose 1,5-bisphosphate carboxylase small subunit mRNA (clone pSSU 51), partial cds. (Fragment).
Os12t0291733-00	Hypothetical gene.
Os12t0292200-01	Hypothetical gene.
Os12t0292301-00	Hypothetical gene.	Molecular Function: protein binding (GO:0005515)
Os12t0292400-01	Similar to Petunia ribulose 1,5-bisphosphate carboxylase small subunit mRNA (clone pSSU 51), partial cds. (Fragment).
Os12t0292900-01	Conserved hypothetical protein.
Os12t0292900-02	Similar to ATP binding protein.
Os12t0292900-03	Similar to ATP binding protein.
Os12t0293000-01	Hypothetical conserved gene.
Os12t0293000-02	Conserved hypothetical protein.
Os12t0293100-01	Similar to Telomerase reverse transcriptase.
Os12t0293601-00	Non-protein coding transcript.
Os12t0294100-01	WD40 repeat-like domain containing protein.	Molecular Function: protein binding (GO:0005515)
Os12t0295600-00	Similar to predicted protein.
Os12t0297400-01	Hypothetical protein.
Os12t0297500-01	Pyruvate phosphate dikinase, PEP/pyruvate-binding domain containing protein.	Biological Process: carbohydrate metabolic process (GO:0005975), Biological Process: phosphorylation (GO:0016310), Molecular Function: catalytic activity (GO:0003824), Molecular Function: ATP binding (GO:0005524), Molecular Function: kinase activity (GO:0016301), Molecular Function: ligase activity (GO:0016874), Molecular Function: carbohydrate binding (GO:0030246)
Os12t0297500-02	Similar to Phosphoglucan, water dikinase, chloroplastic.	Biological Process: phosphorylation (GO:0016310), Molecular Function: catalytic activity (GO:0003824), Molecular Function: ATP binding (GO:0005524), Molecular Function: kinase activity (GO:0016301), Molecular Function: ligase activity (GO:0016874)
Os12t0298600-00	Histone H4 acetyltransferase, NuA4 complex, Eaf6 domain containing protein.
Os12t0298950-00	Similar to Cyclin-A1-3.	Biological Process: regulation of cyclin-dependent protein kinase activity (GO:0000079), Biological Process: regulation of cell cycle (GO:0051726), Cellular Component: nucleus (GO:0005634), Molecular Function: protein kinase binding (GO:0019901)
Os12t0299150-01	Conserved hypothetical protein.
Os12t0299300-01	Conserved hypothetical protein.
Os12t0299300-02	Conserved hypothetical protein.
Os12t0299650-00	Myb/SANT-like domain domain containing protein.
Os12t0299600-00	Hypothetical conserved gene.	Molecular Function: hydrolase activity, acting on ester bonds (GO:0016788)
Os12t0299700-01	NOP5, N-terminal domain containing protein.
Os12t0403800-01	Similar to Exosome complex exonuclease RRP42.
Os12t0403800-02	Exoribonuclease domain containing protein.	Biological Process: RNA processing (GO:0006396), Molecular Function: RNA binding (GO:0003723)
Os12t0404400-01	Non-protein coding transcript.
Os12t0405100-01	Similar to Floral homeotic protein HUA1.	Molecular Function: nucleic acid binding (GO:0003676), Molecular Function: zinc ion binding (GO:0008270)
Os12t0405200-01	Similar to Conserved NnrU/NnuR ortholog membrane enzyme.
Os12t0405300-01	Conserved hypothetical protein.
Os12t0405400-01	Conserved hypothetical protein.
Os12t0405400-02	Conserved hypothetical protein.
Os12t0405700-01	Similar to Wound-induced basic protein.
Os12t0405700-02	Similar to Wound-induced basic protein.
